# Supplementary material for: Impact of maternal education on the outcome of newborns requiring surgery for congenital malformations
Source: PLoS One. 2019 Apr 8;14(4):e0214967. doi: 10.1371/journal.pone.0214967 (PMC6453467; doi:10.1371/journal.pone.0214967)
Supplement: S1 Table — (XLSX) [file pone.0214967.s001.xlsx]

## Sheet: primary data
Congenital malformation	Pseudonym	sex (0-female, 1-male)	CASMIN classification (see legend)	Revision (1-yes, 0-no)	Reason for revision	Postoperative complication (1-yes, 0-no)	Type of postoperative complication	Clavien-Dindo-Classification	Postoperative complications all (1-yes, 0-no)	Death (1-yes, 0-no)	Duration of mechanical ventilation (days)	Readmission to NICU (1-yes, 0-no)	Reason for readmission to NICU	Prenatal diagnosis (1-yes, 0-no)	Number of prenatal screenings	Gestational age (weeks)	APGAR_5min	Inborn (0) vs. outborn (1)	Birth weight (percentile)	Accompanying malformation (1-yes, 0-no)	Age of mother at birth (years)	Age at admission to our hospital (days)	Gravida	Mode of delivery (0-vaginal delivery, 1-Caesarean section)
IA
	1	1	1a	0		1	incisional hernia	3b	1	0	1	0		0	3	37	10	1	7	1	<20	4	0	0
	2	1	1a	0		0	sepsis	2	1	0	0	0		1	3	37	10	0	5	1	20-30	0	1	0
	3	1	1a	0		0			0	0	0	0		0	1	37	10	1	4	1	30-40	0	6	0
	4	1	1a	0		0			0	0	1	1	respiratory instability	1	4	36	6	0	6	1	20-30	0	0	0
	5	1	1b	0		0			0	0	1	0		0	4	35	8	1	20	0	20-30	0	1	0
	6	0	1c	1	anastomotic leakage	0	revision	3b	1	0	0	1	revision	1	5	37	10	1	50	1	20-30	0	2	1
	7	0	1c	0		0	sepsis	2	1	0	45	0		0	5	27	7	0	40	1	>40	0	0	1
	8	1	1c	0		0			0	0	1	0		1	3	38	8	0	20	1	30-40	0	3	1
	9	1	1c	0		1	wound infection	2	1	0	1	0		0	4	33	10	1	50	1	20-30	2	3	0
	10	0	1c	1	serial transverse enteroplasty for short bowel syndrome	0	revision, sepsis	3b	1	0	3	1	revision	1	3	34	9	0	40	0	20-30	0	0	0
	11	0	1c	1	mechanical ileus	0	revision	3b	1	0	0	1	revision	0	4	35	10	1	6	0	20-30	1	0	0
	12	0	2b	0		0	sepsis	2	1	0	1	0		0	2	35	10	0	60	0	20-30	0	0	0
	13	0	2b	0		0	sepsis	2	1	0	6	0		0	0	27	9	1	15	0	20-30	0	0	1
	14	1	2b	0		0			0	0	0	0		0	4	36	10	0	25	1	30-40	0	1	0
	15	1	2b	1	second intestinal atresia	0	revision	3b	1	0	1	1	revision	1	8	37	9	0	96	0	20-30	0	1	0
	16	1	2a	0		0			0	0	2	0		1	9	34	10	0	75	0	30-40	0	1	0
	17	1	2a	0		0			0	0	0	0		0	2	40	10	1	50	0	30-40	10	1	0
	18	0	2a	0		0			0	0	0	0		1	14	34	10	0	20	1	30-40	0	0	1
	19	0	2a	0		0			0	0	2	0		1	9	31	9	0	30	1	20-30	0	1	1
	20	1	2a	1	intraabdominal bleeding	0	revision, sepsis	3b	1	0	3	0		0	5	40	10	1	60	0	20-30	4	1	1
	21	1	2a	0		0			0	0	4	0		1	8	36	8	0	15	1	>40	0	0	1
	22	1	2a	0		0			0	0	3	0		0	7	31	9	0	15	0	30-40	0	3	1
	23	1	2c-voc	0		0			0	0	2	0		1	20	35	8	1	40	1	30-40	0	2	1
	24	1	3a	0		0			0	0	2	0		1	11	37	8	0	1	1	30-40	0	1	0
EA
	25	1	1a	0		1	chylothorax	3a	1	0	25	0		1	4	37	9	0	9	1	20-30	0	1	1
	26	1	1b	0		0			0	0	2	0		0	3	38	10	1	1	1	20-30	0	0	1
	27	1	1b	0		0			0	0	1	0		0	4	41	10	1	30	0	30-40	0	2	0
	28	1	1b	0		0			0	0	4	0		1	4	35	7	0	40	1	20-30	0	2	1
	29	0	1b	0		1	anastomotic stricture	3b	1	0	3	1	dilatation of stenosis	0	3	38	8	1	8	0	30-40	0	3	1
	30	0	1c	0		1	pneumothorax	3a	1	0	4	0		0	4	33	8	1	1	0	>40	0	4	1
	31	1	1c	0		0	sepsis	2	1	0	38	0		0	4	27	3	1	30	1	20-30	1	0	1
	32	1	1c	0		1	anastomotic stricture, pneumothorax	3b	1	0	12	1	dilatation of stenosis	0	3	33	8	1	50	0	30-40	0	1	0
	33	0	2b	0		0			0	0	2	0		0	2	40	10	0	1	1	20-30	0	0	0
	34	1	2b	1	fundoplicatio +Pyloroplastik, Fistelverschluss	1	paresis of vocal cords, pneumonia	3b	1	0	19	1	revision	1	6	34	10	1	8	1	30-40	1	0	0
	35	1	2a	0		0			0	0	2	0		0	3	40	10	1	6	0	30-40	0	0	0
	36	1	2a	0		0			0	0	3	1	respiratory instability	0	3	37	8	1	9	0	30-40	0	0	1
	37	1	2a	0		1	anastomotic stricture	3b	1	0	10	1	dilatation of stenosis	0	5	29	7	0	70	0	30-40	0	2	1
	38	0	2a	1	adhesiolysis and re-formation of gastrostomy	1	stenosis of pylorus, ileus	3b	1	0	2	1	revision	0	7	31	8	1	20	0	20-30	0	1	1
	39	1	2a	0		0			0	0	0	0		0	8	34	7	0	60	0	30-40	0	3	1
	40	1	2a	0		0			0	0	4	0		1	12	34	9	1	50	0	20-30	0	0	0
	41	0	2a	0		0			0	0	4	0		0	8	30	8	1	10	0	30-40	0	1	1
	42	0	2a	0		0			0	0	5	0		0	8	30	8	1	25	0	30-40	0	1	1
	43	0	2a	0		0			0	0	12	0		0	3	30	8	0	40	0	20-30	0	0	0
	44	1	2a	1	formation of jejunostomy for feeding issues	1	anastomotic stricture, sepsis	3b	1	0	31	1	revision, dilatation of stenosis	0	4	29	8	1	50	0	30-40	0	0	1
	45	1	2a	1	pyloroplasty for refractory gastroparesis	1	revision, stenosis, sepsis	3b	1	0	0	1	dilatation of stenosis	0	5	36	10	1	70	0	30-40	0	10	1
	46	1	2a	0		0			0	0	0	0		0	10	35	8	1	30	1	30-40	0	1	0
	47	0	2c-voc	0		0			0	0	27	0		0	9	30	7	0	40	0	30-40	0	1	1
	48	0	2c-voc	0		0			0	0	1	0		0	8	35	8	1	5	0	20-30	1	1	0
	49	1	2c-voc	0		0			0	0	2	0		0	9	33	10	1	25	0	30-40	1	1	1
	50	1	3b	0		0			0	0	2	0		1	9	32	7	1	3	0	20-30	0	1	1
	51	1	3b	0		0			0	0	2	0		0	6	40	9	1	7	1	30-40	0	0	0
	52	1	3b	0		0			0	0	4	0		0	10	40	9	1	1	0	>40	3	1	0
	53	1	3b	0		1	anastomotic stricture	3b	1	0	4	0		0	7	36	8	0	40	1	20-30	0	0	0
	54	0	3b	0		0			0	0	1	0		0	7	38	9	1	4	0	30-40	0	0	0
	55	0	3b	0		0			0	0	6	0		1	9	37	7	0	20	1	30-40	0	3	1
	56	1	3b	0		0			0	0	0	0		1	7	38	10	0	10	0	20-30	0	0	1
OC
	57	0	1a	0		0			0	0	0	0		1	2	38	10	0	60	0	<20	0	1	1
	58	1	1b	0		0	sepsis	2	1	0	0	0		1	4	38	8	0	80	0	20-30	0	0	1
	59	0	1b	0		0			0	0	0	0		1	2	37	9	0	1	0	20-30	0	1	1
	60	1	1c	0		0			0	0	1	0		1	2	38	10	0	50	0	20-30	0	2	1
	61	1	2a	0		1	abdominal wall hernia	3b	1	0	1	0		1	10	36	8	0	6	0	20-30	0	0	1
	62	1	2a	1	adhesiolysis	0	revision, sepsis	3b	1	0	7	1	revision	1	2	37	9	0	1	1	30-40	0	1	1
	63	1	2a	1	abdominal compartment	0	revision	3b	1	0	0	0		1	2	37	9	0	40	0	30-40	0	0	0
	64	1	2c-voc	0		1	abdominal wall hernia	3b	1	0	0	0		1	14	39	9	0	25	0	20-30	0	0	1
	65	1	2c-voc	0		0			0	0	7	0		1	14	36	7	0	20	0	20-30	0	0	1
	66	1	2c-voc	0		0			0	0	1	0		1	6	38	10	0	30	0	20-30	0	0	1
	67	0	2c-voc	0		1	abdominal wall hernia	3b	1	0	0	0		1	6	39	9	0	10	1	20-30	0	1	1
	68	0	2c-voc	0		1	incisional hernia	3b	1	0	3	0		1	13	35	8	0	30	0	30-40	0	0	1
	69	1	2c-voc	0		0			0	0	1	0		1	4	37	9	0	99	1	>40	0	0	0
	70	1	2c-voc	0		0			0	0	5	0		1	8	33	7	0	1	0	30-40	0	3	1
	71	0	3a	0		0			0	0	7	0		1	11	36	8	0	70	0	20-30	0	1	1
	72	0	3b	0		0			0	0	0	0		1	12	37	9	0	25	1	30-40	0	1	1
	73	0	3b	0		0	sepsis	2	1	0	2	0		1	8	36	8	0	70	0	30-40	0	0	1
	74	1	3b	0		0			0	0	0	0		1	9	35	10	0	85	0	30-40	0	1	1
	75	0	3b	0		0			0	0	5	0		1	13	34	10	0	30	0	30-40	0	3	1
GS
	76	0	1a	0		0	sepsis with single organ failure	4a	1	0	3	1	sepsis with single organ failure	1	4	36	8	0	4	0	20-30	0	4	1
	77	0	1a	1	intestinal necrosis	0	revision, sepsis	3b	1	0	9	1	revision	1	4	36	7	0	1	0	<20	0	1	1
	78	0	1a	0		0	sepsis	2	1	0	4	0		1	2	33	5	0	12	0	20-30	0	3	1
	79	0	1b	1	abscess drainage	1	revision, incisional hernia, sepsis	3b	1	0	2	1	revision	1	3	34	8	0	40	1	<20	0	1	1
	80	1	1b	1	intestinal atresia	0	revision, sepsis	3b	1	0	2	1	revision	1	3	35	8	0	20	0	20-30	0	2	1
	81	0	1b	0		0			0	0	0	0		1	3	37	8	0	1	1	20-30	0	2	1
	82	0	1b	0		0	sepsis with multiple organ failure	4b	1	0	6	1	sepsis with multiple organ failure	1	2	36	6	0	60	1	20-30	0	2	1
	83	1	1b	0		1	sepsis	2	1	0	2	0		1	3	37	7	0	1	1	<20	0	3	1
	84	0	1b	1	wound dehiscence	1	death, revision, short bowel, sepsis	5	1	1	6	0		1	4	31	8	0	1	0	<20	0	2	1
	85	1	1b	0		0	sepsis	2	1	0	1	0		1	2	39	10	0	1	0	<20	0	1	1
	86	1	1c	0		0			0	0	7	0		1	2	34	9	0	40	1	<20	0	1	1
	87	1	2b	0		0			0	0	2	0		1	5	34	9	0	1	0	20-30	0	1	1
	88	1	2b	0		0	sepsis	2	1	0	2	0		1	4	35	7	0	20	0	20-30	0	2	1
	89	0	2b	0		0			0	0	5	0		1	7	36	8	0	20	0	20-30	0	4	1
	90	0	2b	1	intestinal atresia	0	revision, sepsis	3b	1	0	3	1		1	8	36	3	0	1	0	20-30	0	1	1
	91	1	2b	0		0	sepsis with single organ failure	4a	1	0	10	0	sepsis with single organ failure	1	3	36	9	0	60	0	30-40	0	3	1
	92	0	2b	0		0			0	0	3	0		1	12	36	9	0	1	1	<20	0	1	1
	93	0	2b	0		0	sepsis	2	1	0	0	0		1	4	37	10	0	30	0	20-30	0	2	1
	94	1	2b	0		0	sepsis	2	1	0	3	0		0	2	34	10	1	60	0	20-30	0	3	1
	95	0	2a	0		0			0	0	0	0		1	10	38	10	0	80	0	20-30	0	2	1
	96	0	2a	1	serial transverse enteroplasty for short bowel syndrome	0	revision	3b	1	0	4	1		1	2	29	8	0	70	0	20-30	0	1	1
	97	0	2a	0		0			0	0	1	0		1	5	36	9	0	1	0	20-30	0	1	1
	98	0	2a	0		0			0	0	4	0		0	3	37	7	0	25	0	20-30	0	1	1
	99	0	2a	0		1	sepsis	2	1	0	0	0		1	7	34	8	0	1	0	20-30	0	1	1
	100	1	2a	0		0			0	0	4	0		1	3	37	10	0	30	0	20-30	0	2	1
	101	0	2a	0		0			0	0	4	0		1	8	34	10	0	10	0	30-30	0	1	1
	102	1	2a	0		0			0	0	1	0		1	3	37	8	0	5	0	30-40	0	2	1
	103	0	2a	1	intestinal necrosis	0	death, revision	5	1	1	5	0		1	2	31	9	0	70	0	20-30	0	2	1
	104	0	2a	0		0			0	0	0	0		1	3	36	9	0	1	0	20-30	0	1	1
	105	1	2a	0		0			0	0	1	0		1	8	37	8	0	5	0	20-30	0	1	1
	106	1	2a	0		0			0	0	1	0		1	4	33	8	0	40	1	30-40	0	2	1
	107	0	2a	0		0			0	0	7	0		1	5	36	7	0	30	0	30-40	0	3	1
	108	1	2a	0		0	sepsis with single organ failure	4a	1	0	5	0	sepsis with single organ failure	1	7	32	7	0	20	0	20-30	0	1	1
	109	0	2a	0		0	sepsis	2	1	0	38	0		1	6	36	9	0	1	0	20-30	0	1	1
	110	1	2a	0		0			0	0	8	0		1	8	36	9	0	20	0	30-40	0	1	1
	111	0	2a	0		0			0	0	1	0		1	11	36	9	0	40	0	20-30	0	1	1
	112	1	2a	0		0			0	0	1	0		1	12	35	9	0	25	0	>40	0	3	1
	113	1	2a	0		0			0	0	11	0		1	12	34	7	0	20	0	20-30	0	2	1
	114	1	2c-gen	0		0			0	0	3	0		1	8	37	10	0	30	0	20-30	0	1	1
	115	1	2c-voc	0		0			0	0	1	0		1	8	36	8	0	25	0	30-40	0	3	1
	116	0	2c-voc	0		0	sepsis	2	1	0	8	0		1	6	34	9	0	50	0	20-30	0	1	1
	117	0	2c-voc	0		0			0	0	0	0		1	9	35	8	0	40	0	30-40	0	1	1
	118	1	2c-voc	0		0	sepsis	2	1	0	14	0		1	8	33	9	0	30	1	20-30	0	1	1
	119	0	2c-voc	0		0			0	0	8	0		1	11	36	9	0	90	0	20-30	0	1	1
	120	0	2c-voc	0		0			0	0	1	0		1	6	35	10	0	15	0	30-40	0	1	1
	121	1	3b	0		0			0	0	1	0		1	8	36	9	0	15	0	30-40	0	2	1
	122	0	3b	0		0			0	0	2	0		1	14	35	10	0	30	0	20-30	0	1	1
CDH
	123	1	1a	0		1	chylothorax	3a	1	0	25	1	chylothorax	1	6	37	9	0	25	0	20-30	0	0	1
	124	0	1a	0		0	death	5	1	1	0	0		1	3	37	4	1	1	0	20-30	0	0	1
	125	0	1a	1	abdominal bleeding	1	CPR due to hemorrhage	4b	1	0	1	0		0	4	39	6	1	1	0	30-40	0	0	0
	126	1	1a	0		0	death, sepsis	5	1	1	17	0		1	3	38	8	0	1	0	20-30	0	1	1
	127	1	1a	1	recurrence	1	revision, pleural effusion, sepsis	3b	1	0	11	0		1	4	39	9	0	50	0	20-30	0	3	1
	128	0	1b	0		1	reentry-tachycardia, thrombosis	4a	1	0	6	1	reentry-tachycardia	0	6	41	7	1	1	0	20-30	0	0	1
	129	0	1b	1	adhesiolysis	1	revision, wound infection	3b	1	0	10	1	revision	0	4	41	9	1	90	0	30-40	0	4	0
	130	0	1b	0		1	death, pneumothorax, pleural effusion, thrombosis	5	1	1	49	0		1	9	38	6	0	60	0	20-30	0	0	1
	131	1	1b	0		0	sepsis	2	1	0	8	0		0	6	40	8	0	85	1	30-40	0	5	0
	132	0	1b	1	intestinal perforation	1	death, revision, chylothorax, thrombosis, sepsis	5	1	1	64	0		1	10	36	5	1	4	0	20-30	0	1	1
	133	0	1b	0		0	sepsis	2	1	0	31	0		0		40	10	1	85	0	20-30	0	3	0
	134	0	1b	0		0	death	5	1	1	11	0		1	11	38	4	0	60	0	<20	0	0	1
	135	0	1b	0		1	thrombosis, intracranial hemorrhage, sepsis	2	1	0	28	0		0	6	41	6	1	70	1	20-30	0	0	0
	136	0	1c	0		0			0	0	30	0		1	22	39	4	0	70	0	30-40	0	0	1
	137	1	1c	0		0			0	0	29	0		0	8	38	4	1	60	1	20-30	0	0	0
	138	1	1c	0		0			0	0	3	0		1	5	35	7	1	50	0	30-40	1	2	0
	139	1	1c	0		1	chylothorax, pneumothorax, sepsis	3a	1	0	46	0		1	8	33	7	0	50	0	20-30	0	0	0
	140	0	2b	0		0			0	0	21	0		0	5	41	3	1	38	1	20-30	0	0	0
	141	1	2b	0		0	death	5	1	1	0	0		1	6	35	5	1	50	0	20-30	0	1	1
	142	1	2b	0		0	sepsis with multiple organ failure	4b	1	0	25	1	sepsis with multiple organ failure	1	3	39	7	0	25	0	20-30	0	0	0
	143	1	2b	0		1	pleural effusion, sepsis	3a	1	0	12	0		1	6	38	8	0	40	1	30-40	0	5	1
	144	1	2b	1		1	death, pneumothorax	5	1	1	12	0		1	6	38	6	0	85	0	30-40	0	2	1
	145	0	2b	0		1	chylothorax, sepsis	3a	1	0	17	0		1	6	37	7	0	50	0	30-40	0	3	1
	146	1	2a	1	adhesiolysis	1	revision, pleural effusion	3b	1	0	7	1	revision	1	7	38	9	1	9	0	20-30	28	0	1
	147	0	2a	0		0	death	5	1	1	1	0		1	10	33	5	0	20	0	30-40	0	1	0
	148	0	2a	0		0			0	0	0	0		0		38	10	1	75	0	30-40	58	2	1
	149	0	2a	0		0			0	0	0	0		0	5	41	9	1	99	0	30-40	33	0	1
	150	1	2a	0		1	thrombosis	2	1	0	21	0		0	5	40	5	1	20	0	20-30	0	0	0
	151	1	2a	0		1	chylothorax, pneumothorax, sepsis	3a	1	0	21	0		1	4	38	8	0	25	0	30-40	0	0	1
	152	0	2a	1	closure of hiatal hernia	0	revision	3b	1	0	20	0		1	3	40	8	0	4	0	20-30	0	0	0
	153	1	2a	1	wound revision and adaptation	1	revision, thrombosis, pneumothorax	3b	1	0	39	0		1	7	38	8	0	25	0	20-30	0	1	0
	154	1	2a	0		0			0	0	4	0		0		41	10	1	15	0	20-30	26	2	0
	155	0	2a	0		0			0	0	4	0		0	5	38	9	1	30	0	30-40	1	-2	1
	156	1	2c-gen	0		0			0	0	12	0		0	12	39	9	0	30	0	30-40	0	5	1
	157	1	2c-gen	0		0			0	0	19	0		1	9	37	9	0	20	0	20-30	0	0	1
	158	0	2c-voc	0		0			0	0	14	0		0	10	39	9	1	28	0	30-40	0	0	0
	159	0	2c-voc	0		0			0	0	65	0		0	9	38	2	1	85	0	20-30	0	1	0
	160	0	2c-voc	0		0	sepsis with single organ failure	4a	1	0	40	1	sepsis with single organ failure	1	8	36	9	0	7	0	30-40	0	0	1
	161	0	2c-voc	1	abdominal compartment	1	death, renal failure	5	1	1	22	0		1	16	38	9	0	20	0	20-30	0	1	1
	162	1	2c-voc	0		0			0	0	15	0		0	8	36	8	1	60	0	20-30	0	1	0
	163	1	3a	1	recurrence	0	revision, sepsis	3b	1	0	26	1	revision	1	8	39	4	1	40	0	20-30	1	0	1
	164	1	3b	0		1	chylothorax	3a	1	0	22	0		1	13	39	7	0	60	0	30-40	0	0	1
	165	0	3b	0		0			0	0	3	0		0	9	37	10	1	10	0	>40	3	3	1
	166	0	3b	0		0			0	0	45	0		1	13	40	6	0	70	0	20-30	0	0	0
	167	1	3b	0		1	chylothorax, thrombosis	3a	1	0	28	0		0		35	4	1	70	0	30-40	0	0	1
	168	0	3b	0		0			0	0	8	0		0	8	38	5	1	20	0	30-40	0	0	0
	169	1	3b	0		0			0	0	26	0		1	13	32	7	0	20	0	30-40	0	0	1
